# Supplementary material for: Phosphate Uptake and Its Relation to Arsenic Toxicity in Lactobacilli
Source: Int J Mol Sci. 2024 May 4;25(9):5017. doi: 10.3390/ijms25095017 (PMC11084836; doi:10.3390/ijms25095017)
Supplement: Supplementary file 1 [file ijms-25-05017-s001.zip]

Archive with 2 entries (2 files):
- Supplementary Figure S1-S4.pdf
- Supplementary Table S1.pdf
